# Supplementary material for: Advanced Vaginal Nanodelivery of Losartan Potassium via PEGylated Zein Nanoparticles for Methicillin-Resistant Staphylococcus aureus
Source: Pharmaceutics. 2025 Oct 18;17(10):1344. doi: 10.3390/pharmaceutics17101344 (PMC12567013; doi:10.3390/pharmaceutics17101344)
Supplement: Supplementary file 1 [file pharmaceutics-17-01344-s001.zip]

Archive with 1 entries (1 files):
- pharmaceutics-3897646-supplementary.pdf
